# Supplementary material for: DEAD-Box RNA Helicase DDX47 Maintains Midgut Homeostasis in Locusta migratoria
Source: Int J Mol Sci. 2022 Jan 6;23(2):586. doi: 10.3390/ijms23020586 (PMC8775783; doi:10.3390/ijms23020586)
Supplement: Supplementary file 1 [file ijms-23-00586-s001.zip]

Archive with 4 entries (4 files):
- ijms-1483323-supplementary.pdf
- Table S1.pdf
- Table S2.xlsx
- Table S3.xlsx
