# Supplementary material for: DEAD-Box RNA Helicase DDX47 Maintains Midgut Homeostasis in Locusta migratoria
Source: Int J Mol Sci. 2022 Jan 6;23(2):586. doi: 10.3390/ijms23020586 (PMC8775783; doi:10.3390/ijms23020586)
Supplement: Supplementary file 1 [file ijms-23-00586-s001.zip › Table S2.xlsx]

## Sheet: Table S2
Down-regulated genes in dsLmDDX47-treated locusts
#ID	dsDDX47 48h-1	dsDDX47 48h-2	dsGFP 48h-1	dsGFP 48h-2	dsGFP 48h-1_vs_dsDDX47 48h-1_EBSeq_FDR	dsGFP 48h-1_vs_dsDDX47 48h-1_EBSeq_log2FC	dsGFP 48h-1_vs_dsDDX47 48h-1_EBSeq_(FDR_0.01_FC_2)_regulated	dsGFP 48h-2_vs_dsDDX47 48h-2_EBSeq_FDR	dsGFP 48h-2_vs_dsDDX47 48h-2_EBSeq_log2FC	dsGFP 48h-2_vs_dsDDX47 48h-2_EBSeq_(FDR_0.01_FC_2)_regulated	COG_class	COG_class_annotation	GO_annotation	KEGG_annotation	KEGG_pathway_annotation	KOG_class	KOG_class_annotation	Pfam_annotation	Swiss_Prot_annotation	eggNOG_class	eggNOG_class_annotation	NR_annotation	GO_second_level_annotation
LOCMI00493	1.93207	0.177097	7.08366	9.00419	5.97e-05	-1.73653	down	0	-5.01329	down	--	--	--	--	--	--	--	--	Fatty acid-binding protein, muscle OS=Schistocerca gregaria (Desert locust) PE=1 SV=2	--	--	lipocalin / cytosolic fatty-acid binding protein [Coptotermes formosanus]	--
LOCMI00989	32.6413	320.643	223.052	651.134	0	-2.70153	down	1.68e-06	-1.17016	down	--	--	--	--	--	--	--	Insect allergen related repeat, nitrile-specifier detoxification	--	S	Function unknown	major allergen Bla g 1.0101 [Blattella germanica]	--
LOCMI01337	0.731595	0.323029	2.87947	1.57675	0.00115691	-1.79198	down	0.00135954	-2.68787	down	--	--	--	--	--	[S]	Function unknown	--	Maestro heat-like repeat-containing protein family member 1 GN=mroh1 OS=Dictyostelium discoideum (Slime mold) PE=4 SV=1	S	Function unknown	hypothetical protein AND_004522 [Anopheles darlingi]	--
LOCMI01453	0.666076	6.98714	19.1218	27.7574	0	-4.62655	down	0	-2.12299	down	--	--	Molecular Function: peptidase activity (GO:0008233);;	--	--	[E]	Amino acid transport and metabolism	Trypsin	Trypsin-1 (Precursor) GN=TRYP1 OS=Anopheles gambiae (African malaria mosquito) PE=2 SV=3	O	Posttranslational modification, protein turnover, chaperones	chymotrypsin, partial [Periplaneta americana]	molecular function: catalytic activity (GO:0003824)
LOCMI01737	50.1827	8.85223	91.246	74.3682	2.82e-10	-1.08806	down	0	-3.20491	down	--	--	Molecular Function: catalytic activity (GO:0003824);;	K08650|1.1885e-07|myd:102764579|K08650 kallikrein 8 [EC:3.4.21.118] | (RefSeq) KLK8; kallikrein related peptidase 8	--	[E]	Amino acid transport and metabolism	Trypsin	Trypsin delta/gamma (Precursor) GN=CG30031 OS=Drosophila melanogaster (Fruit fly) PE=2 SV=2	E	Amino acid transport and metabolism	hypothetical protein X975_08357, partial [Stegodyphus mimosarum]	molecular function: catalytic activity (GO:0003824)
LOCMI02040	0.084555	0.082289	0.744643	0.351241	6.44e-15	-3.44632	down	0.000109252	-2.53191	down	--	--	--	--	--	--	--	Fibronectin type III domain	Putative epidermal cell surface receptor (Precursor) GN=sas OS=Drosophila melanogaster (Fruit fly) PE=2 SV=2	S	Function unknown	Putative epidermal cell surface receptor [Zootermopsis nevadensis]	--
LOCMI02109	0.641248	0.798486	1.77922	1.76106	0	-3.42926	down	0	-4.24263	down	--	--	Biological Process: regulation of cellular process (GO:0050794);;	--	--	[TZ]	Signal transduction mechanisms;; Cytoskeleton	--	--	T	Signal transduction mechanisms	Arf-GAP with Rho-GAP domain, ANK repeat and PH domain-containing protein [Cerapachys biroi]	biological process: biological regulation (GO:0065007)
LOCMI02163	2.77899	1.61446	12.3984	13.2222	0	-2.11081	down	0	-2.94752	down	[G]	Carbohydrate transport and metabolism	Molecular Function: hydrolase activity, hydrolyzing O-glycosyl compounds (GO:0004553);; Biological Process: metabolic process (GO:0008152);;	K01229|6.27825e-69|bmor:101742223|K01229 lactase-phlorizin hydrolase [EC:3.2.1.108 3.2.1.62] | (RefSeq) lactase-phlorizin hydrolase-like	Galactose metabolism (ko00052)	[G]	Carbohydrate transport and metabolism	Glycosyl hydrolase family 1	Myrosinase 1 {ECO:0000303|PubMed:11804799} OS=Brevicoryne brassicae (Cabbage aphid) PE=1 SV=1	G	Carbohydrate transport and metabolism	PREDICTED: lactase-phlorizin hydrolase-like [Bombyx mori]	molecular function: catalytic activity (GO:0003824);; biological process: metabolic process (GO:0008152)
LOCMI02446	0.328733	0.065219	3.72963	5.29013	0	-3.37337	down	0	-5.94207	down	[T]	Signal transduction mechanisms	Molecular Function: zinc ion binding (GO:0008270);; Molecular Function: oxidoreductase activity (GO:0016491);; Molecular Function: ligase activity (GO:0016874);;	K10143|0|ame:102653576|K10143 E3 ubiquitin-protein ligase RFWD2 [EC:2.3.2.27] | (RefSeq) E3 ubiquitin-protein ligase RFWD2-like	Ubiquitin mediated proteolysis (ko04120)	--	--	WD domain, G-beta repeat;; Zinc finger, C3HC4 type (RING finger);; Zinc finger, C3HC4 type (RING finger);; Ring finger domain;; Zinc finger, C3HC4 type (RING finger)	WD repeat-containing protein 5 homolog GN=wdr5 OS=Dictyostelium discoideum (Slime mold) PE=3 SV=1	O	Posttranslational modification, protein turnover, chaperones	E3 ubiquitin-protein ligase RFWD2, partial [Zootermopsis nevadensis]	molecular function: binding (GO:0005488);; molecular function: catalytic activity (GO:0003824)
LOCMI02549	0.241966	0.719391	1.22063	1.89157	1.1e-10	-3.20513	down	0.00031795	-1.50506	down	--	--	--	--	--	--	--	--	--	S	Function unknown	PREDICTED: histone-lysine N-methyltransferase SETMAR-like [Harpegnathos saltator]	--
LOCMI02734	0.400617	1.55911	2.40391	4.74657	0.00353355	-2.2256	down	0.000997467	-1.70207	down	--	--	--	--	--	--	--	--	--	--	--	--	--
LOCMI02988	4.11829	8.96245	34.6334	23.3956	0	-2.99079	down	2.19e-10	-1.5292	down	--	--	--	K03098|2.55589e-22|bmor:101742419|K03098 apolipoprotein D and lipocalin family protein | (RefSeq) apolipoprotein D-like	--	[M]	Cell wall/membrane/envelope biogenesis	Lipocalin / cytosolic fatty-acid binding protein family;; Lipocalin-like domain	Lazarillo protein (Precursor) OS=Schistocerca americana (American grasshopper) PE=1 SV=1	M	Cell wall/membrane/envelope biogenesis	PREDICTED: apolipoprotein D-like isoform X1 [Bombyx mori]	--
LOCMI02989	1.68299	2.09023	7.64284	8.80319	0	-2.16801	down	3.33e-16	-2.20767	down	--	--	--	--	--	--	--	--	--	--	--	--	--
LOCMI02990	2.15815	5.40535	17.1437	14.9005	0	-2.89473	down	2.03e-10	-1.59239	down	--	--	--	--	--	--	--	--	--	--	--	--	--
LOCMI03221	2.093	1.32774	5.71948	5.38115	0	-3.46281	down	0	-4.22876	down	[OC]	Posttranslational modification, protein turnover, chaperones;; Energy production and conversion	Molecular Function: catalytic activity (GO:0003824);;	K01829|0|aga:AgaP_AGAP010217|K01829 protein disulfide-isomerase [EC:5.3.4.1] | (RefSeq) AGAP010217-PA	--	[O]	Posttranslational modification, protein turnover, chaperones	Thioredoxin;; Thioredoxin-like domain;; Thioredoxin-like;; Thioredoxin-like;; AhpC/TSA family;; Thioredoxin-like domain;; Redoxin;; Hydrogenase-1 expression protein HyaE;; Glutaredoxin;; Thioredoxin	Probable protein disulfide-isomerase A4 (Precursor) GN=C14B9.2 OS=Caenorhabditis elegans PE=3 SV=2	O	Posttranslational modification, protein turnover, chaperones	Protein disulfide-isomerase A5 [Zootermopsis nevadensis]	molecular function: catalytic activity (GO:0003824)
LOCMI03329	0.034735	0.086356	0.217742	0.505601	0.00743351	-2.38199	down	6.76e-07	-2.55198	down	[E]	Amino acid transport and metabolism	Molecular Function: oxidoreductase activity (GO:0016491);;	K21270|0|api:100164798|K21270 (R)-mandelonitrile oxidase [EC:1.1.3.49] | (RefSeq) uncharacterized LOC100164798	Pentose phosphate pathway (ko00030)	[R]	General function prediction only	GMC oxidoreductase;; GMC oxidoreductase;; FAD binding domain;; Pyridine nucleotide-disulphide oxidoreductase;; NAD(P)-binding Rossmann-like domain;; GMC oxidoreductase	Glucose dehydrogenase [FAD, quinone] short protein (Precursor) GN=Gld OS=Drosophila melanogaster (Fruit fly) PE=3 SV=3	R	General function prediction only	PREDICTED: uncharacterized protein LOC105194944 [Solenopsis invicta]	molecular function: catalytic activity (GO:0003824)
LOCMI03406	432.162	243.728	587.748	1004.49	0	-1.44798	down	0	-2.31151	down	--	--	--	--	--	--	--	--	--	--	--	--	--
LOCMI03616	1.67548	1.98233	7.39915	5.22568	0	-2.04822	down	1.49e-06	-1.52813	down	--	--	Biological Process: transport (GO:0006810);; Cellular Component: integral component of membrane (GO:0016021);;	K15102|1.8378e-168|ame:413517|K15102 solute carrier family 25 (mitochondrial phosphate transporter), member 3 | (RefSeq) phosphate carrier protein, mitochondrial	--	[C]	Energy production and conversion	Mitochondrial carrier protein	Phosphate carrier protein, mitochondrial (Precursor) OS=Choristoneura fumiferana (Spruce budworm moth) PE=2 SV=1	C	Energy production and conversion	Phosphate carrier protein, mitochondrial [Zootermopsis nevadensis]	biological process: localization (GO:0051179);; cellular component: membrane (GO:0016020);; cellular component: membrane part (GO:0044425)
LOCMI04668	2.4635	1.23311	9.04852	11.2764	1.36e-10	-1.78117	down	0	-3.21462	down	[G]	Carbohydrate transport and metabolism	Biological Process: carbohydrate metabolic process (GO:0005975);; Molecular Function: beta-glucosidase activity (GO:0008422);;	--	--	[G]	Carbohydrate transport and metabolism	Glycosyl hydrolase family 1	Myrosinase 1 {ECO:0000303|PubMed:11804799} OS=Brevicoryne brassicae (Cabbage aphid) PE=1 SV=1	G	Carbohydrate transport and metabolism	beta-glucosidase, partial [Coptotermes formosanus]	biological process: metabolic process (GO:0008152);; molecular function: catalytic activity (GO:0003824)
LOCMI04846	16.2914	13.2873	34.9242	48.6247	6.97e-09	-1.03167	down	0	-2.01662	down	--	--	--	--	--	--	--	Chitin binding Peritrophin-A domain	Peritrophin-1 (Precursor) GN=Aper1 OS=Anopheles gambiae (African malaria mosquito) PE=2 SV=2	R	General function prediction only	peritrophic matrix protein 14 precursor [Tribolium castaneum]	--
LOCMI05708	1.42154	2.10315	4.6024	3.75625	0	-1.87303	down	7.12e-07	-1.23901	down	--	--	--	--	--	[U]	Intracellular trafficking, secretion, and vesicular transport	Synaptobrevin;; Regulated-SNARE-like domain	--	U	Intracellular trafficking, secretion, and vesicular transport	Vesicle-associated membrane protein 725 [Zootermopsis nevadensis]	--
LOCMI06013	10.5877	7.8294	23.6154	32.5133	1.11e-16	-1.34557	down	8.9e-14	-1.65006	down	[QR]	Secondary metabolites biosynthesis, transport and catabolism;; General function prediction only	Molecular Function: glycine N-methyltransferase activity (GO:0017174);; Biological Process: methylation (GO:0032259);;	K00552|2.07211e-154|tca:662005|K00552 glycine N-methyltransferase [EC:2.1.1.20] | (RefSeq) glycine N-methyltransferase	Glycine, serine and threonine metabolism (ko00260)	--	--	Methyltransferase domain;; Methyltransferase domain;; Methyltransferase domain;; Methyltransferase domain;; Methyltransferase domain;; Methyltransferase domain;; ubiE/COQ5 methyltransferase family;; Methyltransferase domain;; Methyltransferase small domain	--	R	General function prediction only	PREDICTED: glycine N-methyltransferase [Tribolium castaneum]	biological process: metabolic process (GO:0008152);; molecular function: catalytic activity (GO:0003824)
LOCMI06049	0.354704	0.533069	2.34991	2.35129	0.00037394	-1.82903	down	1.56e-06	-2.50559	down	--	--	--	--	--	--	--	--	--	--	--	--	--
LOCMI06770	8.66603	9.41589	10.9593	12.1243	2.79e-09	-1.13219	down	2.37e-06	-1.20877	down	--	--	Molecular Function: kinase activity (GO:0016301);; Biological Process: phosphorylation (GO:0016310);;	K07199|4.43787e-139|ame:409662|K07199 5'-AMP-activated protein kinase, regulatory beta subunit | (RefSeq) alc; 5'-AMP-activated protein kinase subunit beta-2	FoxO signaling pathway (ko04068);; Longevity regulating pathway - multiple species (ko04213)	[G]	Carbohydrate transport and metabolism	5'-AMP-activated protein kinase beta subunit, interation domain	--	G	Carbohydrate transport and metabolism	5&apos;-AMP-activated protein kinase subunit beta-1 [Zootermopsis nevadensis]	molecular function: catalytic activity (GO:0003824);; biological process: metabolic process (GO:0008152);; biological process: cellular process (GO:0009987)
LOCMI06824	5.09613	5.27019	15.389	10.9716	8.33e-13	-1.51389	down	8.41e-05	-1.19805	down	--	--	--	K13130|2.13469e-54|acs:100559033|K13130 gem associated protein 2 | (RefSeq) gemin2; gem nuclear organelle associated protein 2	RNA transport (ko03013)	--	--	Survival motor neuron (SMN) interacting protein 1 (SIP1)	Protein Gemin2 {ECO:0000312|EMBL:AAF49187.1} OS=Drosophila melanogaster (Fruit fly) PE=1 SV=1	A	RNA processing and modification	gemin2, putative [Pediculus humanus corporis]	--
LOCMI07120	0.140727	0.058848	0.8535	2.60362	0	-2.50497	down	0	-5.51377	down	--	--	--	--	--	--	--	Domain of unknown function (DUF4582)	--	S	Function unknown	hypothetical protein L798_13937 [Zootermopsis nevadensis]	--
LOCMI07394	1.29752	1.64625	4.17671	5.20295	0	-1.73565	down	0	-2.17031	down	--	--	--	--	--	[S]	Function unknown	Pecanex protein (C-terminus)	Protein pecanex GN=pcx OS=Drosophila melanogaster (Fruit fly) PE=2 SV=3	S	Function unknown	Pecanex-like protein 1 [Zootermopsis nevadensis]	--
LOCMI07703	4.01091	4.08678	9.2827	12.7052	4.25e-06	-1.13991	down	3.24e-11	-1.77068	down	--	--	--	--	--	--	--	--	--	--	--	endonuclease-reverse transcriptase [Eyprepocnemis plorans plorans]	--
LOCMI08036	19.9287	21.7804	45.6495	61.0932	1.47e-06	-1.12316	down	4.26e-10	-1.62401	down	[J]	Translation, ribosomal structure and biogenesis	Molecular Function: structural constituent of ribosome (GO:0003735);; Cellular Component: ribosome (GO:0005840);; Biological Process: translation (GO:0006412);; Molecular Function: rRNA binding (GO:0019843);; Molecular Function: metal ion binding (GO:0046872);;	K02922|7.64396e-36|tca:658148|K02922 large subunit ribosomal protein L37e | (RefSeq) 60S ribosomal protein L37	Ribosome (ko03010)	[J]	Translation, ribosomal structure and biogenesis	Ribosomal protein L37e	60S ribosomal protein L37 GN=RpL37 OS=Spodoptera frugiperda (Fall armyworm) PE=3 SV=3	J	Translation, ribosomal structure and biogenesis	PREDICTED: 60S ribosomal protein L37 [Solenopsis invicta]	molecular function: structural molecule activity (GO:0005198);; cellular component: cell (GO:0005623);; cellular component: macromolecular complex (GO:0032991);; cellular component: organelle (GO:0043226);; cellular component: cell part (GO:0044464);; biological process: metabolic process (GO:0008152);; biological process: cellular process (GO:0009987);; molecular function: binding (GO:0005488)
LOCMI08103	2.14796	2.60501	5.25151	5.91507	0.000484394	-1.19463	down	0.000479987	-1.29571	down	--	--	Molecular Function: transcription factor activity, RNA polymerase II distal enhancer sequence-specific binding (GO:0003705);; Cellular Component: nucleus (GO:0005634);; Biological Process: DNA-templated transcription, initiation (GO:0006352);; Biological Process: imaginal disc-derived wing vein specification (GO:0007474);; Biological Process: notum cell fate specification (GO:0035310);; Biologica…	--	--	[K]	Transcription	Homeobox KN domain;; Homeobox domain	Homeobox protein araucan GN=ara OS=Drosophila melanogaster (Fruit fly) PE=1 SV=2	K	Transcription	iroquois-like protein [Tribolium castaneum]	biological process: biological regulation (GO:0065007);; molecular function: nucleic acid binding transcription factor activity (GO:0001071);; cellular component: cell (GO:0005623);; cellular component: organelle (GO:0043226);; cellular component: cell part (GO:0044464);; biological process: metabolic process (GO:0008152);; biological process: cellular process (GO:0009987);; biological process: m…
LOCMI08394	2.38763	0.699017	6.40521	4.30205	5.02e-06	-1.32737	down	9.68e-12	-2.6867	down	--	--	--	K10712|1.26289e-54|api:100163420|K10712 cysteamine dioxygenase [EC:1.13.11.19] | (RefSeq) 2-aminoethanethiol dioxygenase	Taurine and hypotaurine metabolism (ko00430)	[S]	Function unknown	Protein of unknown function (DUF1637)	Probable 2-aminoethanethiol dioxygenase GN=ado-2 OS=Dictyostelium discoideum (Slime mold) PE=4 SV=2	E	Amino acid transport and metabolism	hypothetical protein L798_11962 [Zootermopsis nevadensis]	--
LOCMI08410	8.14605	11.2391	16.5318	25.0203	1.39e-09	-1.0918	down	1.42e-06	-1.18428	down	[G]	Carbohydrate transport and metabolism	Molecular Function: hydrolase activity (GO:0016787);;	K01194|0|phu:Phum_PHUM617010|K01194 alpha,alpha-trehalase [EC:3.2.1.28] | (RefSeq) Trehalase precursor, putative	Starch and sucrose metabolism (ko00500)	[G]	Carbohydrate transport and metabolism	Trehalase	Trehalase (Precursor) GN=tre1 OS=Pimpla hypochondriaca (Parasitoid wasp) PE=1 SV=1	G	Carbohydrate transport and metabolism	soluble trehalase [Locusta migratoria manilensis]	molecular function: catalytic activity (GO:0003824)
LOCMI08866	21.7826	37.915	87.3157	73.3282	0	-1.93435	down	1.2e-05	-1.09932	down	--	--	--	--	--	--	--	Chitin binding Peritrophin-A domain	--	R	General function prediction only	PREDICTED: uncharacterized protein LOC103515273 isoform X1 [Diaphorina citri]	--
LOCMI08944	1725.61	1318.47	4119.63	5320.35	1.34e-09	-1.06125	down	0	-2.05156	down	--	--	Molecular Function: catalytic activity (GO:0003824);;	--	--	[E]	Amino acid transport and metabolism	Trypsin	Trypsin epsilon (Precursor) GN=epsilonTry OS=Drosophila erecta (Fruit fly) PE=3 SV=1	O	Posttranslational modification, protein turnover, chaperones	TPA: TPA_exp: chymotrypsin 1 [Locusta migratoria]	molecular function: catalytic activity (GO:0003824)
LOCMI10328	0.8441	0.930692	17.3009	15.6932	0	-4.52537	down	0	-4.26251	down	[LKJ]	Replication, recombination and repair;; Transcription;; Translation, ribosomal structure and biogenesis	Molecular Function: nucleic acid binding (GO:0003676);; Molecular Function: ATP binding (GO:0005524);; Biological Process: obsolete ATP catabolic process (GO:0006200);; Molecular Function: ATP-dependent helicase activity (GO:0008026);;	K14777|0|phu:Phum_PHUM023260|K14777 ATP-dependent RNA helicase DDX47/RRP3 [EC:3.6.4.13] | (RefSeq) DEAD box ATP-dependent RNA helicase, putative	--	[A]	RNA processing and modification	DEAD/DEAH box helicase;; Helicase conserved C-terminal domain	Putative ATP-dependent RNA helicase T26G10.1 GN=T26G10.1 OS=Caenorhabditis elegans PE=3 SV=1	A	RNA processing and modification	putative ATP-dependent RNA helicase DDX47 [Zootermopsis nevadensis]	molecular function: binding (GO:0005488);; molecular function: catalytic activity (GO:0003824)
LOCMI10525	0.744021	1.83669	1.72625	3.78835	0.00163154	-1.16435	down	0.000276464	-1.18512	down	--	--	--	K16479|1.71252e-11|phu:Phum_PHUM561050|K16479 outer dense fiber protein 2 | (RefSeq) hypothetical protein	--	--	--	--	--	S	Function unknown	PREDICTED: early endosome antigen 1 isoform X2 [Acromyrmex echinatior]	--
LOCMI10905	1.94965	1.27191	5.84018	2.86109	8.05e-12	-1.45336	down	0.000422059	-1.21152	down	--	--	--	K13667|5.59295e-164|tca:657023|K13667 protein glucosyltransferase [EC:2.4.1.-] | (RefSeq) O-glucosyltransferase rumi homolog	Other types of O-glycan biosynthesis (ko00514)	[R]	General function prediction only	Glycosyl transferase family 90	O-glucosyltransferase rumi homolog (Precursor) GN=CPIJ013394 OS=Culex quinquefasciatus (Southern house mosquito) PE=3 SV=1	R	General function prediction only	CAP10 family protein [Zootermopsis nevadensis]	--
LOCMI11201	1.8232	0.896053	2.20003	2.5375	3.95e-05	-1.39006	down	8.23e-05	-1.44017	down	--	--	--	--	--	--	--	--	--	--	--	--	--
LOCMI11313	56.8743	89.1647	121.886	174.57	3.28e-10	-1.06584	down	5.25e-05	-1.05959	down	[F]	Nucleotide transport and metabolism	--	--	--	[F]	Nucleotide transport and metabolism	Inosine-uridine preferring nucleoside hydrolase	Inosine-uridine preferring nucleoside hydrolase GN=NSNH OS=Leishmania major PE=1 SV=3	F	Nucleotide transport and metabolism	hypothetical protein L798_09160 [Zootermopsis nevadensis]	--
LOCMI11780	0	0	1.04201	2.39215	0	-7.15779	down	0	-7.99993	down	--	--	--	--	--	--	--	--	--	--	--	--	--
LOCMI11948	0.606946	0	2.08366	4.21625	1.07e-11	-1.74958	down	0	-8.30948	down	[R]	General function prediction only	Molecular Function: nucleic acid binding (GO:0003676);; Molecular Function: metal ion binding (GO:0046872);;	--	--	[K]	Transcription	Zinc-finger double domain;; Zinc finger, C2H2 type;; C2H2-type zinc finger;; Zinc-finger of C2H2 type	Protein snail GN=sna OS=Drosophila melanogaster (Fruit fly) PE=1 SV=2	K	Transcription	Transcriptional repressor scratch [Cerapachys biroi]	molecular function: binding (GO:0005488)
LOCMI12484	2.37707	2.64415	8.87386	7.8777	0	-1.99762	down	0	-1.9078	down	[GER]	Carbohydrate transport and metabolism;; Amino acid transport and metabolism;; General function prediction only	Cellular Component: integral component of membrane (GO:0016021);; Biological Process: transmembrane transport (GO:0055085);;	K15276|7.62617e-167|phu:Phum_PHUM079900|K15276 solute carrier family 35 (adenosine 3'-phospho 5'-phosphosulfate transporter), member B2 | (RefSeq) adenosine 3'-phospho 5'-phosphosulfate transporter, putative	--	[G]	Carbohydrate transport and metabolism	UAA transporter family	Adenosine 3&apos;-phospho 5&apos;-phosphosulfate transporter 1 GN=sll OS=Drosophila melanogaster (Fruit fly) PE=1 SV=1	G	Carbohydrate transport and metabolism	Adenosine 3&apos;-phospho 5&apos;-phosphosulfate transporter 1 [Zootermopsis nevadensis]	cellular component: membrane (GO:0016020);; cellular component: membrane part (GO:0044425);; biological process: localization (GO:0051179)
LOCMI13056	21.3108	29.1898	48.1568	56.6552	3.59e-10	-1.10606	down	1.17e-05	-1.10516	down	--	--	Molecular Function: hydrolase activity (GO:0016787);;	--	--	--	--	C-type lysozyme/alpha-lactalbumin family	Lysozyme (Precursor) OS=Bombyx mori (Silk moth) PE=1 SV=1	O	Posttranslational modification, protein turnover, chaperones	c-type lysozyme [Locusta migratoria]	molecular function: catalytic activity (GO:0003824)
LOCMI13187	3.35021	0.008313	8.28766	2.53211	0.000673197	-1.22842	down	1.76e-07	-4.16239	down	--	--	--	--	--	--	--	--	--	--	--	--	--
LOCMI13462	24.5869	24.0137	175.728	57.2866	0	-2.77343	down	1.9e-09	-1.39393	down	--	--	--	--	--	--	--	Chitin binding Peritrophin-A domain	--	R	General function prediction only	unknown unsecreted protein [Papilio xuthus]	--
LOCMI13958	1.50441	2.16953	3.25615	6.1431	0.000442729	-1.03173	down	1.14e-09	-1.63327	down	--	--	--	--	--	--	--	Chitin binding Peritrophin-A domain	--	--	--	--	--
LOCMI14650	0.480201	0.58603	1.6443	1.26636	2.78e-15	-2.23425	down	7.24e-09	-1.89041	down	--	--	--	--	--	--	--	Centrosome-associated C terminus	--	S	Function unknown	hypothetical protein L798_02386 [Zootermopsis nevadensis]	--
LOCMI15138	15.983	15.7421	53.675	57.4415	0	-1.70562	down	0	-1.9651	down	[R]	General function prediction only	Molecular Function: nucleotide binding (GO:0000166);; Molecular Function: nucleic acid binding (GO:0003676);;	--	--	[A]	RNA processing and modification	RNA recognition motif. (a.k.a. RRM, RBD, or RNP domain);; RNA recognition motif (a.k.a. RRM, RBD, or RNP domain);; RNA recognition motif. (a.k.a. RRM, RBD, or RNP domain)	RNA-binding protein Rsf1 GN=Rsf1 OS=Drosophila melanogaster (Fruit fly) PE=1 SV=1	A	RNA processing and modification	hypothetical protein L798_09293 [Zootermopsis nevadensis]	molecular function: binding (GO:0005488)
LOCMI15993	5.57064	4.94069	20.2113	13.6268	0	-1.76615	down	0	-1.91618	down	[I]	Lipid transport and metabolism	Molecular Function: acetate-CoA ligase activity (GO:0003987);; Molecular Function: AMP binding (GO:0016208);; Biological Process: acetyl-CoA biosynthetic process from acetate (GO:0019427);;	K01895|0|nvi:100114726|K01895 acetyl-CoA synthetase [EC:6.2.1.1] | (RefSeq) acetyl-coenzyme A synthetase	Glycolysis / Gluconeogenesis (ko00010);; Pyruvate metabolism (ko00620);; Propanoate metabolism (ko00640);; Carbon metabolism (ko01200)	[I]	Lipid transport and metabolism	AMP-binding enzyme;; AMP-binding enzyme C-terminal domain	Acetyl-coenzyme A synthetase GN=AcCoAS OS=Drosophila melanogaster (Fruit fly) PE=2 SV=1	I	Lipid transport and metabolism	Acetyl-coenzyme A synthetase [Zootermopsis nevadensis]	molecular function: catalytic activity (GO:0003824);; molecular function: binding (GO:0005488);; biological process: metabolic process (GO:0008152);; biological process: cellular process (GO:0009987);; biological process: single-organism process (GO:0044699)
LOCMI16251	0.928192	1.99043	9.68054	7.93356	0	-3.2293	down	2.04e-09	-2.08313	down	[O]	Posttranslational modification, protein turnover, chaperones	Molecular Function: peroxidase activity (GO:0004601);;	--	--	[O]	Posttranslational modification, protein turnover, chaperones	Glutathione peroxidase	Glutathione peroxidase GN=GPX1 OS=Schistosoma mansoni (Blood fluke) PE=1 SV=2	O	Posttranslational modification, protein turnover, chaperones	Phospholipid hydroperoxide glutathione peroxidase, mitochondrial [Zootermopsis nevadensis]	biological process: metabolic process (GO:0008152);; biological process: cellular process (GO:0009987);; biological process: single-organism process (GO:0044699);; biological process: response to stimulus (GO:0050896);; biological process: detoxification (GO:0098754);; molecular function: catalytic activity (GO:0003824);; molecular function: antioxidant activity (GO:0016209)
LOCMI16358	0	0.56527	2.30369	10.1551	4.52e-13	-5.7207	down	0	-4.09689	down	[R]	General function prediction only	--	--	--	[Q]	Secondary metabolites biosynthesis, transport and catabolism	short chain dehydrogenase	Dehydrogenase/reductase SDR family protein 7-like GN=AGAP005532 OS=Anopheles gambiae (African malaria mosquito) PE=3 SV=3	R	General function prediction only	Dehydrogenase/reductase SDR family member 11, partial [Zootermopsis nevadensis]	--
LOCMI16593	0.105909	0.282687	5.23789	4.57009	0	-4.98148	down	8.77e-14	-3.5953	down	[G]	Carbohydrate transport and metabolism	Molecular Function: chitinase activity (GO:0004568);; Cellular Component: extracellular region (GO:0005576);; Biological Process: carbohydrate metabolic process (GO:0005975);; Biological Process: chitin catabolic process (GO:0006032);; Molecular Function: chitin binding (GO:0008061);;	K01183|1.53394e-64|nvi:100122559|K01183 chitinase [EC:3.2.1.14] | (RefSeq) chitotriosidase-1-like	Amino sugar and nucleotide sugar metabolism (ko00520)	[G]	Carbohydrate transport and metabolism	Glycosyl hydrolases family 18	Probable chitinase 3 (Precursor) GN=Cht3 OS=Drosophila melanogaster (Fruit fly) PE=2 SV=2	G	Carbohydrate transport and metabolism	midgut chitinase [Locusta migratoria manilensis]	molecular function: catalytic activity (GO:0003824);; cellular component: extracellular region (GO:0005576);; biological process: metabolic process (GO:0008152);; molecular function: binding (GO:0005488)
LOCMI17231	0.009425	0	4.70122	0.30521	0	-6.98642	down	1.1e-13	-5.56564	down	--	--	--	--	--	[T]	Signal transduction mechanisms	Low-density lipoprotein receptor domain class A;; Low-density lipoprotein receptor repeat class B;; Coagulation Factor Xa inhibitory site;; Calcium-binding EGF domain;; Complement Clr-like EGF-like;; SMP-30/Gluconolaconase/LRE-like region	Putative vitellogenin receptor (Precursor) GN=yl OS=Drosophila melanogaster (Fruit fly) PE=1 SV=2	T	Signal transduction mechanisms	vitellogenin receptor [Periplaneta americana]	--
Locusta_migratoria_newGene_10166	0.147138	0	0.579364	0.373774	0.00573138	-1.79817	down	1.98e-06	-4.59579	down	--	--	--	--	--	--	--	Reverse transcriptase (RNA-dependent DNA polymerase);; Reverse transcriptase (RNA-dependent DNA polymerase)	--	S	Function unknown	endonuclease-reverse transcriptase [Eyprepocnemis plorans plorans]	--
Locusta_migratoria_newGene_10441	0	0	1.46176	0.824753	0	-8.3307	down	0	-7.17217	down	--	--	--	--	--	--	--	--	--	--	--	--	--
Locusta_migratoria_newGene_14922	0.215377	0	4.01247	2.50991	0	-3.96248	down	0	-6.5756	down	--	--	--	--	--	--	--	--	--	--	--	--	--
Locusta_migratoria_newGene_14923	0.063308	0	1.08094	0.631114	2.68e-13	-3.56381	down	1.92e-10	-5.19373	down	--	--	--	--	--	--	--	MULE transposase domain	--	S	Function unknown	PREDICTED: uncharacterized protein LOC105447500 [Strongylocentrotus purpuratus]	--
Locusta_migratoria_newGene_16702	0	0	0.71323	1.10078	2.67e-12	-5.63985	down	0	-6.2066	down	--	--	--	--	--	--	--	--	--	--	--	--	--
Locusta_migratoria_newGene_21689	0	0	0.954874	0.859501	0	-6.33126	down	2.22e-16	-5.84036	down	--	--	--	--	--	--	--	--	--	--	--	--	--
Locusta_migratoria_newGene_21851	3.13215	5.1308	122.605	143.576	0	-5.19402	down	0	-4.90742	down	--	--	--	--	--	--	--	Protein of unknown function (DUF3421)	--	S	Function unknown	PREDICTED: uncharacterized protein LOC726980 [Apis mellifera]	--
Locusta_migratoria_newGene_22740	0	0.792845	0.946177	1.7033	0	-6.29652	down	0.000251189	-1.29378	down	--	--	--	--	--	--	--	--	--	--	--	--	--
Locusta_migratoria_newGene_24266	1.00393	0.16667	3.32564	1.33475	9.24e-12	-1.64027	down	1.62e-11	-2.87485	down	--	--	--	--	--	--	--	--	--	--	--	hypothetical protein BV898_02867 [Hypsibius dujardini]	--
Locusta_migratoria_newGene_24375	4.19462	2.08957	9.32405	17.5897	0.00497061	-1.0068	down	0	-3.02784	down	--	--	--	--	--	--	--	--	--	--	--	--	--
Locusta_migratoria_newGene_25261	0	0	16.1221	11.5097	0	-7.10856	down	0	-6.28528	down	--	--	-	--	--	--	--	--	--	--	--	--	--
Locusta_migratoria_newGene_26657	0.840328	0.308966	2.6093	0.882815	1.08e-10	-1.5646	down	0.00184333	-1.43917	down	--	--	--	--	--	--	--	--	--	--	--	--	--
Locusta_migratoria_newGene_26775	0	0	0.671252	0.592268	0	-6.55355	down	0	-6.03507	down	--	--	--	--	--	--	--	--	--	--	--	--	--
Locusta_migratoria_newGene_27096	0	0.127724	2.81919	0.619429	0	-7.50077	down	0.00287253	-2.11703	down	--	--	--	--	--	--	--	--	--	S	Function unknown	Transposable element Tcb2 transposase, partial [Stegodyphus mimosarum]	--
Locusta_migratoria_newGene_29714	0	10.5846	33.1317	40.0375	0	-11.9272	down	0	-2.04416	down	--	--	--	--	--	--	--	--	--	--	--	--	--
Locusta_migratoria_newGene_29774	0	0	0.256259	0.703401	5.65e-07	-4.94017	down	0	-5.99818	down	--	--	--	--	--	--	--	--	--	--	--	--	--
Locusta_migratoria_newGene_3332	1.2451	0.881851	7.11938	8.38442	2.74e-09	-2.2879	down	3.38e-14	-3.21561	down	[O]	Posttranslational modification, protein turnover, chaperones	Molecular Function: threonine-type endopeptidase activity (GO:0004298);; Cellular Component: nucleus (GO:0005634);; Cellular Component: cytoplasm (GO:0005737);; Biological Process: ubiquitin-dependent protein catabolic process (GO:0006511);; Cellular Component: proteasome core complex, alpha-subunit complex (GO:0019773);;	K02725|5.68161e-51|cfo:105251413|K02725 20S proteasome subunit alpha 6 [EC:3.4.25.1] | (RefSeq) proteasome subunit alpha type-1	Proteasome (ko03050)	[O]	Posttranslational modification, protein turnover, chaperones	Proteasome subunit;; Proteasome subunit A N-terminal signature	Proteasome subunit alpha type-1 OS=Drosophila melanogaster OX=7227 GN=Prosalpha6 PE=1 SV=1	O	Posttranslational modification, protein turnover, chaperones	proteasome subunit alpha type-1 [Cryptotermes secundus]	biological process: metabolic process (GO:0008152);; molecular function: catalytic activity (GO:0003824);; cellular component: cell (GO:0005623);; cellular component: organelle (GO:0043226);; cellular component: cell part (GO:0044464);; biological process: cellular process (GO:0009987);; cellular component: macromolecular complex (GO:0032991)
Locusta_migratoria_newGene_34978	0	3.283	5.7358	8.87587	0	-6.41464	down	4.26e-05	-1.54294	down	--	--	--	--	--	--	--	--	--	--	--	--	--
Locusta_migratoria_newGene_37642	1.30715	3.2805	5.01799	7.94123	7.7e-10	-1.83587	down	4.45e-06	-1.405	down	[J]	Translation, ribosomal structure and biogenesis	Molecular Function: ligase activity (GO:0016874);;	K19176|3.23587e-35|dpe:Dper_GL23753|K19176 fatty acid amide hydrolase 2 [EC:3.5.1.99] | (RefSeq) GL23753 gene product from transcript GL23753-RA	--	[JIT]	Translation, ribosomal structure and biogenesis;; Lipid transport and metabolism;; Signal transduction mechanisms	--	--	J	Translation, ribosomal structure and biogenesis	GL23753 [Drosophila persimilis]	molecular function: catalytic activity (GO:0003824)
Locusta_migratoria_newGene_38172	1.57446	1.29397	4.84014	3.71185	4.18e-05	-1.4512	down	0.000680103	-1.5525	down	[I]	Lipid transport and metabolism	Molecular Function: cholinesterase activity (GO:0004104);; Biological Process: metabolic process (GO:0008152);; Cellular Component: membrane (GO:0016020);;	--	--	[R]	General function prediction only	Carboxylesterase family;; alpha/beta hydrolase fold	Juvenile hormone esterase OS=Heliothis virescens OX=7102 PE=1 SV=2	I	Lipid transport and metabolism	carboxylesterase [Oxya chinensis]	molecular function: catalytic activity (GO:0003824);; biological process: metabolic process (GO:0008152);; cellular component: membrane (GO:0016020)
Locusta_migratoria_newGene_38178	0.825527	1.30317	4.19475	4.85391	0	-2.24229	down	1.04e-11	-2.01331	down	--	--	Molecular Function: cholinesterase activity (GO:0004104);;	--	--	[R]	General function prediction only	Carboxylesterase family	Acetylcholinesterase OS=Anopheles gambiae OX=7165 GN=Ace PE=1 SV=3	I	Lipid transport and metabolism	carboxylesterase [Oxya chinensis]	molecular function: catalytic activity (GO:0003824)
Locusta_migratoria_newGene_43733	1.06113	1.23773	4.93613	8.79547	1.19e-10	-2.09794	down	0	-2.91212	down	[G]	Carbohydrate transport and metabolism	Molecular Function: hydrolase activity, hydrolyzing O-glycosyl compounds (GO:0004553);; Biological Process: metabolic process (GO:0008152);;	K01229|1.39768e-44|lgi:LOTGIDRAFT_231551|K01229 lactase-phlorizin hydrolase [EC:3.2.1.108 3.2.1.62] | (RefSeq) hypothetical protein	Galactose metabolism (ko00052)	[G]	Carbohydrate transport and metabolism	Glycosyl hydrolase family 1	Myrosinase 1 OS=Brevicoryne brassicae OX=69196 PE=1 SV=1	G	Carbohydrate transport and metabolism	beta-glucosidase [Nilaparvata lugens]	molecular function: catalytic activity (GO:0003824);; biological process: metabolic process (GO:0008152)
Locusta_migratoria_newGene_44157	0.219366	0.073143	0.884354	0.408546	7.33e-08	-1.8739	down	4.02e-05	-2.36966	down	--	--	--	--	--	--	--	Transposase	--	S	Function unknown	putative RNA-directed DNA polymerase from transposon BS [Exaiptasia pallida]	--
Locusta_migratoria_newGene_4762	0.078428	0.330508	0.633774	1.03438	5.78e-07	-2.70483	down	6.61e-05	-1.75343	down	--	--	Molecular Function: catalytic activity (GO:0003824);; Biological Process: macromolecule metabolic process (GO:0043170);; Biological Process: primary metabolic process (GO:0044238);;	--	--	[R]	General function prediction only	UDP-glucoronosyl and UDP-glucosyl transferase	--	S	Function unknown	endonuclease-reverse transcriptase [Bombyx mori]	molecular function: catalytic activity (GO:0003824);; biological process: metabolic process (GO:0008152)
Locusta_migratoria_newGene_47857	12.613	9.37833	27.7529	15.3744	1.09e-08	-1.0997	down	5.66e-05	-1.13987	down	--	--	--	--	--	--	--	--	--	--	--	PREDICTED: uncharacterized protein LOC101898376 [Musca domestica]	--
Locusta_migratoria_newGene_49164	0	0	3.04865	34.73	0	-9.96754	down	0	-13.1296	down	--	--	--	--	--	--	--	--	--	S	Function unknown	PREDICTED: putative uncharacterized protein FLJ37770, partial [Wasmannia auropunctata]	--
Locusta_migratoria_newGene_50503	32.7552	145.092	280.924	311.892	0	-3.03254	down	4.64e-07	-1.25246	down	--	--	--	--	--	--	--	--	--	S	Function unknown	hypothetical protein B7P43_G17337 [Cryptotermes secundus]	--
Locusta_migratoria_newGene_50570	0	0	5.1542	2.79678	0	-9.75844	down	0	-8.53552	down	--	--	--	--	--	--	--	--	--	--	--	--	--
Locusta_migratoria_newGene_50990	0	0	2.81652	1.1087	0	-9.39155	down	0	-7.71168	down	--	--	--	--	--	--	--	--	--	--	--	--	--
Locusta_migratoria_newGene_51320	0	0.104856	0.775347	0.992228	0	-6.08883	down	5.88e-09	-3.01892	down	--	--	--	--	--	--	--	--	--	--	--	--	--
Locusta_migratoria_newGene_5288	0	0.192014	2.61227	1.24719	0	-7.68668	down	2.11e-10	-2.72403	down	--	--	--	--	--	--	--	--	--	--	--	--	--
Locusta_migratoria_newGene_53662	0	0.045679	2.71693	2.21861	0	-7.224	down	0	-4.63158	down	--	--	--	--	--	--	--	--	--	--	--	--	--
Locusta_migratoria_newGene_5380	0.138112	0.164455	0.482901	0.341355	1.38e-09	-1.70408	down	0.00674322	-1.17084	down	--	--	--	--	--	--	--	--	--	--	--	--	--
Locusta_migratoria_newGene_545	0	1.38084	3.19297	5.69088	4.58e-08	-5.10987	down	0.000239059	-2.0044	down	--	--	Molecular Function: chitinase activity (GO:0004568);; Cellular Component: extracellular region (GO:0005576);; Biological Process: carbohydrate metabolic process (GO:0005975);; Biological Process: chitin catabolic process (GO:0006032);; Molecular Function: chitin binding (GO:0008061);;	K01183|1.71138e-21|nvi:100122559|K01183 chitinase [EC:3.2.1.14] | (RefSeq) chitotriosidase-1-like	Amino sugar and nucleotide sugar metabolism (ko00520)	[G]	Carbohydrate transport and metabolism	Glycosyl hydrolases family 18	Endochitinase OS=Manduca sexta OX=7130 PE=2 SV=1	G	Carbohydrate transport and metabolism	midgut chitinase [Locusta migratoria manilensis]	molecular function: catalytic activity (GO:0003824);; cellular component: extracellular region (GO:0005576);; biological process: metabolic process (GO:0008152);; molecular function: binding (GO:0005488)
Locusta_migratoria_newGene_54953	2.65696	0.112649	20.7444	6.75307	0	-2.83599	down	0	-4.90311	down	--	--	--	--	--	--	--	EB module	--	--	--	--	--
Locusta_migratoria_newGene_55947	0.527045	1.41883	3.09405	5.74765	9.43e-07	-2.38534	down	4.28e-08	-2.09824	down	[P]	Inorganic ion transport and metabolism	Molecular Function: nucleotide binding (GO:0000166);; Cellular Component: membrane (GO:0016020);; Molecular Function: hydrolase activity (GO:0016787);; Molecular Function: ion binding (GO:0043167);;	K14951|4.48206e-52|nvi:100115629|K14951 cation-transporting ATPase 13A3/4/5 [EC:3.6.3.-] | (RefSeq) probable cation-transporting ATPase 13A2	--	[P]	Inorganic ion transport and metabolism	haloacid dehalogenase-like hydrolase;; Cation transport ATPase (P-type)	Probable cation-transporting ATPase W08D2.5 OS=Caenorhabditis elegans OX=6239 GN=W08D2.5 PE=3 SV=2	U	Intracellular trafficking, secretion, and vesicular transport	hypothetical protein B7P43_G11110 [Cryptotermes secundus]	molecular function: binding (GO:0005488);; cellular component: membrane (GO:0016020);; molecular function: catalytic activity (GO:0003824)
Locusta_migratoria_newGene_56790	0	1.50823	2.11267	4.50109	2.42e-14	-5.84614	down	2.02e-05	-1.63454	down	[S]	Function unknown	Cellular Component: integral component of membrane (GO:0016021);;	K19370|2.30248e-65|api:100168578|K19370 DnaJ homolog subfamily C member 22 | (RefSeq) dnaJ homolog subfamily C member 22	--	[O]	Posttranslational modification, protein turnover, chaperones	TM2 domain	TM2 domain-containing protein DDB_G0277895 OS=Dictyostelium discoideum OX=44689 GN=DDB_G0277895 PE=3 SV=1	O	Posttranslational modification, protein turnover, chaperones	dnaJ homolog subfamily C member 22 [Zootermopsis nevadensis]	cellular component: membrane (GO:0016020);; cellular component: membrane part (GO:0044425)
Locusta_migratoria_newGene_58944	1.33864	2.39036	17.7313	6.64174	0	-2.53194	down	4.12e-10	-1.60936	down	--	--	--	--	--	--	--	Chitin binding Peritrophin-A domain	Peritrophin-1 OS=Anopheles gambiae OX=7165 GN=Aper1 PE=2 SV=2	--	--	PREDICTED: uncharacterized protein LOC108557914 [Nicrophorus vespilloides]	--
Locusta_migratoria_newGene_59013	3.64921	3.84621	9.72851	8.78276	6.82e-11	-1.3391	down	9.55e-07	-1.32759	down	--	--	--	--	--	--	--	--	Fatty acid-binding protein, muscle OS=Locusta migratoria OX=7004 PE=1 SV=2	--	--	RecName: Full=Fatty acid-binding protein, muscle; AltName: Full=M-FABP	--
Locusta_migratoria_newGene_60585	0.424447	0	1.16202	0.570201	8.4e-08	-1.3672	down	0	-6.55033	down	--	--	--	--	--	--	--	--	--	--	--	--	--
Locusta_migratoria_newGene_61306	0.753727	0.956728	1.54274	1.55218	0.00217515	-1.33803	down	0.00331042	-1.41133	down	--	--	--	--	--	--	--	--	--	--	--	uncharacterized protein LOC111361554 [Spodoptera litura]	--
Locusta_migratoria_newGene_61473	0.355967	0	1.2817	1.08153	2.34e-06	-1.71749	down	0	-6.14041	down	--	--	--	--	--	--	--	--	--	--	--	--	--
Locusta_migratoria_newGene_61487	0	0	1.29481	0.579527	0	-8.08308	down	0	-6.58806	down	--	--	--	--	--	--	--	--	--	--	--	--	--
Locusta_migratoria_newGene_623	2.54143	2.2341	10.5213	8.30009	0	-2.1345	down	0	-2.28472	down	--	--	--	--	--	[R]	General function prediction only	Sulfotransferase domain	--	S	Function unknown	sulfotransferase, partial [Locusta migratoria migratoria]	--
Locusta_migratoria_newGene_63304	0	0	1.04872	1.13295	8.57e-08	-5.06928	down	4.5e-08	-4.86533	down	--	--	--	--	--	--	--	--	--	--	--	--	--
Locusta_migratoria_newGene_65663	1.55507	2.11243	5.49873	6.90267	9.74e-10	-1.6839	down	8.36e-10	-1.83006	down	--	--	--	--	--	--	--	--	--	--	--	--	--
Locusta_migratoria_newGene_659	0	0.139562	0.434495	1.41895	0	-6.47803	down	0	-3.41754	down	--	--	--	--	--	--	--	--	--	--	--	--	--
Locusta_migratoria_newGene_66871	0.241294	0.556003	1.76679	1.2253	0	-2.6475	down	0.0008255	-1.34502	down	--	--	--	--	--	--	--	--	--	--	--	--	--
Locusta_migratoria_newGene_68196	0.362112	0.71544	1.35589	1.74509	6.02e-05	-1.75967	down	0.00216073	-1.38748	down	--	--	--	K09188|2.19645e-70|hst:105192566|K09188 histone-lysine N-methyltransferase MLL3 [EC:2.1.1.43] | (RefSeq) histone-lysine N-methyltransferase 2C-like	Lysine degradation (ko00310)	[R]	General function prediction only	HMG-box domain	--	S	Function unknown	PREDICTED: histone-lysine N-methyltransferase 2C-like isoform X7 [Cephus cinctus]	--
Locusta_migratoria_newGene_69503	0	0.006552	0.103905	0.130791	5.65e-07	-4.94017	down	2.42e-06	-3.61851	down	--	--	--	--	--	--	--	--	--	--	--	--	--
Locusta_migratoria_newGene_71557	0	0	2.28739	1.98976	0	-8.03646	down	0	-7.49043	down	--	--	--	--	--	--	--	--	--	--	--	--	--
Locusta_migratoria_newGene_73334	0	0	4.39931	4.80075	0	-7.58956	down	0	-7.37285	down	--	--	--	--	--	--	--	--	--	--	--	--	--
Locusta_migratoria_newGene_73767	0.871252	0.672917	2.77299	2.7875	1.64e-14	-1.75769	down	1.22e-15	-2.28114	down	--	--	Cellular Component: cytoskeleton (GO:0005856);;	--	--	[T]	Signal transduction mechanisms	--	--	S	Function unknown	FERM domain-containing protein 8 isoform X2 [Cryptotermes secundus]	cellular component: cell (GO:0005623);; cellular component: organelle (GO:0043226);; cellular component: cell part (GO:0044464)
Locusta_migratoria_newGene_75634	9.24502	15.1735	23.3261	33.7762	3.81e-07	-1.25603	down	3.94e-06	-1.29414	down	--	--	--	--	--	--	--	--	--	--	--	--	--
Locusta_migratoria_newGene_77466	36.5703	35.8512	91.722	80.1733	1.65e-14	-1.25838	down	1.96e-08	-1.3085	down	--	--	--	--	--	--	--	Chitin binding Peritrophin-A domain	--	S	Function unknown	uncharacterized protein LOC106662120 [Cimex lectularius]	--
Locusta_migratoria_newGene_883	0.681751	0.032286	1.57648	1.14171	0.00636103	-1.12949	down	2.28e-14	-4.29999	down	--	--	--	--	--	--	--	--	--	--	--	--	--
