# Supplementary material for: DEAD-Box RNA Helicase DDX47 Maintains Midgut Homeostasis in Locusta migratoria
Source: Int J Mol Sci. 2022 Jan 6;23(2):586. doi: 10.3390/ijms23020586 (PMC8775783; doi:10.3390/ijms23020586)
Supplement: Supplementary file 1 [file ijms-23-00586-s001.zip › Table S3.xlsx]

## Sheet: Table S3
Up-regulated genes in dsLmDDX47-treated locusts
#ID	gene_name	dsDDX47 48h-1_FPKM	ds4748-1_count	dsDDX47 48h-2_FPKM	dsDDX47 48h-2_count	dsGFP 48h-1_FPKM	dsGFP 48h-1_count	dsGFP 48h-2_FPKM	dsGFP 48h-2_count	FDR	log2FC	regulated	COG_class	COG_class_annotation	GO_annotation	KEGG_annotation	KEGG_pathway_annotation	KOG_class	KOG_class_annotation	Pfam_annotation	Swiss_Prot_annotation	eggNOG_class	eggNOG_class_annotation	NR_annotation	GO_second_level_annotation
LOCMI07829	LOCMI07829	14.346	176	13.7421	149	1.46116	17	0.487883	6	0.000125171	3.77041	up	--	--	--	--	--	--	--	--	--	--	--	--	--
Locusta_migratoria_newGene_10614	--	2.28255	164	1.25046	83	0	0	0	0	1.32e-06	Inf	up	--	--	--	--	--	--	--	--	--	--	--	--	--
Locusta_migratoria_newGene_63993	--	2.26335	711	0.912554	254	0	0	0	0	0.000284358	Inf	up	--	--	--	--	--	--	--	--	--	S	Function unknown	PiggyBac transposable element-derived protein 4, partial [Stegodyphus mimosarum]	--
Locusta_migratoria_newGene_10083	--	1.27849	98	2.09833	147	0	0	0.02235	2	8.76e-08	6.68522	up	--	--	Molecular Function: zinc ion binding (GO:0008270);;	K16682|7.96276e-138|hst:105187797|K16682 LIM domain-containing protein | (RefSeq) LIM domain-containing protein jub	Hippo signaling pathway - fly (ko04391);; Hippo signaling pathway -multiple species (ko04392)	[T]	Signal transduction mechanisms	LIM domain	LIM domain-containing protein jub OS=Drosophila melanogaster OX=7227 GN=jub PE=1 SV=3	S	Function unknown	LIM domain-containing protein jub isoform X1 [Zootermopsis nevadensis]	molecular function: binding (GO:0005488)
Locusta_migratoria_newGene_15546	--	2.0637	1042	1.98496	958	0.445812	203	0.095249	45	1.16e-10	2.98923	up	--	--	--	--	--	--	--	--	--	--	--	--	--
LOCMI15962	LOCMI15962	29.4806	7305	32.8532	7209	24.9813	2938	23.5005	2517	0.00439228	1.30358	up	[C]	Energy production and conversion	Molecular Function: ATP binding (GO:0005524);; Biological Process: metabolic process (GO:0008152);; Molecular Function: ligase activity (GO:0016874);; Molecular Function: metal ion binding (GO:0046872);;	K01900|0|tca:659315|K01900 succinyl-CoA synthetase beta subunit [EC:6.2.1.4 6.2.1.5] | (RefSeq) succinyl-CoA ligase [ADP-forming] subunit beta, mitochondrial	Citrate cycle (TCA cycle) (ko00020);; Propanoate metabolism (ko00640);; Carbon metabolism (ko01200)	[C]	Energy production and conversion	ATP-grasp domain;; CoA-ligase;; ATP-grasp domain	Probable succinyl-CoA ligase [ADP-forming] subunit beta, mitochondrial (Precursor) GN=F47B10.1 OS=Caenorhabditis elegans PE=3 SV=1	C	Energy production and conversion	PREDICTED: succinyl-CoA ligase [ADP-forming] subunit beta, mitochondrial [Tribolium castaneum]	molecular function: binding (GO:0005488);; biological process: metabolic process (GO:0008152);; molecular function: catalytic activity (GO:0003824)
LOCMI03385	LOCMI03385	6.36719	497	5.87733	406	0.558147	41	1.90658	127	0.000548479	2.2253	up	--	--	Molecular Function: hydrolase activity, hydrolyzing O-glycosyl compounds (GO:0004553);; Biological Process: carbohydrate metabolic process (GO:0005975);;	K01179|8.48629e-19|nve:NEMVE_v1g83869|K01179 endoglucanase [EC:3.2.1.4] | (RefSeq) hypothetical protein	Starch and sucrose metabolism (ko00500)	--	--	--	Endoglucanase (Precursor) GN=celA OS=Dictyostelium discoideum (Slime mold) PE=2 SV=1	R	General function prediction only	beta-1,4-endoglucanase 1 [Panesthia cribrata]	molecular function: catalytic activity (GO:0003824);; biological process: metabolic process (GO:0008152)
Locusta_migratoria_newGene_33324	--	1.31346	192	1.39294	180	0.287032	40	0.097027	13	0.00585666	2.76892	up	--	--	--	--	--	[R]	General function prediction only	--	--	S	Function unknown	putative RNA-directed DNA polymerase from mobile element jockey-like [Apostichopus japonicus]	--
LOCMI15516	LOCMI15516	5.95745	1483	6.50859	1435	3.80293	492	3.97642	469	0.0006877	1.48547	up	--	--	Cellular Component: membrane (GO:0016020);;	K06841|0|phu:Phum_PHUM361010|K06841 semaphorin 5 | (RefSeq) Semaphorin-5A precursor, putative	--	[T]	Signal transduction mechanisms	Sema domain;; Thrombospondin type 1 domain	Semaphorin-1A (Precursor) GN=SEMA-1A OS=Schistocerca americana (American grasshopper) PE=1 SV=1	T	Signal transduction mechanisms	Semaphorin-5B [Zootermopsis nevadensis]	cellular component: membrane (GO:0016020)
Locusta_migratoria_newGene_7234	--	0.896177	86	1.99087	168	0	0	0	0	0.000152768	Inf	up	--	--	--	--	--	--	--	--	--	--	--	--	--
Locusta_migratoria_newGene_170	--	0.345994	42	0.281885	30	0	0	0	0	0.00421139	Inf	up	--	--	--	--	--	[R]	General function prediction only	--	Probable RNA-directed DNA polymerase from transposon X-element OS=Drosophila melanogaster OX=7227 GN=X-element\ORF2 PE=3 SV=1	S	Function unknown	hypothetical protein B7P43_G06481 [Cryptotermes secundus]	--
Locusta_migratoria_newGene_71541	--	1.06923	268	0.467237	104	0	0	0	0	0.000548479	Inf	up	--	--	--	--	--	[R]	General function prediction only	Integrase core domain	Uncharacterized protein K02A2.6 OS=Caenorhabditis elegans OX=6239 GN=K02A2.6 PE=4 SV=1	L	Replication, recombination and repair	PREDICTED: uncharacterized protein LOC103520293 [Diaphorina citri]	--
Locusta_migratoria_newGene_2113	--	2.8167	329	1.32319	137	0	0	0	0	6.84e-05	Inf	up	--	--	--	--	--	--	--	--	--	--	--	--	--
Locusta_migratoria_newGene_31990	--	1.55883	116	1.76098	116	0.183886	13	0.039187	3	0.000807554	3.83617	up	--	--	--	--	--	--	--	--	--	--	--	--	--
LOCMI03898	LOCMI03898	1.84727	94	1.90962	88	0.035118	3	0	0	1.72e-05	5.96103	up	--	--	--	--	--	[E]	Amino acid transport and metabolism	Trypsin;; Domain of unknown function (DUF1986)	Brachyurin OS=Uca pugilator (Atlantic sand fiddler crab) PE=1 SV=2	O	Posttranslational modification, protein turnover, chaperones	Chymotrypsin BI [Zootermopsis nevadensis]	--
LOCMI10785	LOCMI10785	6.94536	1868	7.38722	1941	2.47945	612	2.83992	636	0.000355263	1.4885	up	[GEPR]	Carbohydrate transport and metabolism;; Amino acid transport and metabolism;; Inorganic ion transport and metabolism;; General function prediction only	Molecular Function: sodium-dependent phosphate transmembrane transporter activity (GO:0015321);; Cellular Component: integral component of membrane (GO:0016021);;	K12303|1.70583e-164|aga:AgaP_AGAP008942|K12303 MFS transporter, ACS family, solute carrier family 17 (sodium-dependent inorganic phosphate cotransporter), member 9 | (RefSeq) AGAP008942-PA	--	[G]	Carbohydrate transport and metabolism	Major Facilitator Superfamily;; Sugar (and other) transporter	Uncharacterized transporter C38C10.2 GN=C38C10.2 OS=Caenorhabditis elegans PE=1 SV=2	G	Carbohydrate transport and metabolism	Solute carrier family 17 member 9 [Zootermopsis nevadensis]	biological process: localization (GO:0051179);; molecular function: transporter activity (GO:0005215);; cellular component: membrane (GO:0016020);; cellular component: membrane part (GO:0044425)
Locusta_migratoria_newGene_30462	--	1.69853	214	2.72003	278	0	0	0	0	1.02e-15	Inf	up	--	--	--	--	--	--	--	--	--	--	--	endonuclease-reverse transcriptase [Eyprepocnemis plorans plorans]	--
LOCMI07768	LOCMI07768	2.5946	220	1.97527	149	0.197571	16	0.190116	14	0.000138514	3.49962	up	[R]	General function prediction only	--	--	--	[T]	Signal transduction mechanisms	Tetratricopeptide repeat;; TPR repeat;; Tetratricopeptide repeat;; Tetratricopeptide repeat;; Tetratricopeptide repeat;; Tetratricopeptide repeat;; Tetratricopeptide repeat;; Tetratricopeptide repeat;; Tetratricopeptide repeat;; Tetratricopeptide repeat;; Anaphase-promoting complex, cyclosome, subunit 3;; Protein prenyltransferase alpha subunit repeat	--	T	Signal transduction mechanisms	Tetratricopeptide repeat protein 7B [Zootermopsis nevadensis]	--
Locusta_migratoria_newGene_6800	--	1.56086	447	0.701466	178	0	0	0	0	8.8e-05	Inf	up	--	--	Molecular Function: nuclease activity (GO:0004518);;	--	--	--	--	--	--	S	Function unknown	hypothetical protein B7P43_G15388 [Cryptotermes secundus]	molecular function: catalytic activity (GO:0003824)
LOCMI00312	LOCMI00312	7.61491	141	7.39906	121	0.199742	4	0.159852	3	3.04e-06	5.12372	up	--	--	--	--	--	[S]	Function unknown	Essential protein Yae1, N terminal	Protein ORAOV1 homolog GN=DDB_G0272178 OS=Dictyostelium discoideum (Slime mold) PE=3 SV=1	S	Function unknown	PREDICTED: oral cancer-overexpressed protein 1-like [Diaphorina citri]	--
Locusta_migratoria_newGene_35797	--	0.676694	61	0.350619	28	0	0	0	0	0.00111324	Inf	up	--	--	--	--	--	--	--	RNase H	--	S	Function unknown	hypothetical protein CAPTEDRAFT_189741, partial [Capitella teleta]	--
LOCMI01782	LOCMI01782	0.812711	33	1.51124	48	0	0	0	0	0.00154646	Inf	up	--	--	Molecular Function: catalytic activity (GO:0003824);;	--	--	[E]	Amino acid transport and metabolism	Trypsin	Chymotrypsin BII (Precursor) OS=Litopenaeus vannamei (Whiteleg shrimp) PE=1 SV=1	E	Amino acid transport and metabolism	Chymotrypsin BI [Zootermopsis nevadensis]	molecular function: catalytic activity (GO:0003824)
Locusta_migratoria_newGene_74595	--	3.04535	335	2.15768	210	0.32712	34	0.309646	30	0.000206897	2.96629	up	[DZ]	Cell cycle control, cell division, chromosome partitioning;; Cytoskeleton	--	K19607|2.23133e-61|phu:Phum_PHUM405850|K19607 X-linked retinitis pigmentosa GTPase regulator | (RefSeq) X-linked retinitis pigmentosa GTPase regulator, putative	--	[S]	Function unknown	Regulator of chromosome condensation (RCC1) repeat;; Regulator of chromosome condensation (RCC1) repeat	Probable E3 ubiquitin-protein ligase HERC2 OS=Drosophila melanogaster OX=7227 GN=HERC2 PE=1 SV=3	DZ	Cell cycle control, cell division, chromosome partitioning;; Cytoskeleton	X-linked retinitis pigmentosa GTPase regulator-like isoform X3 [Zootermopsis nevadensis]	--
LOCMI12667	LOCMI12667	55.872	2855	39.474	1753	6.54753	321	11.2693	503	0.00182129	2.31651	up	--	--	Molecular Function: catalytic activity (GO:0003824);; Biological Process: metabolic process (GO:0008152);;	--	--	[I]	Lipid transport and metabolism	AMP-binding enzyme C-terminal domain;; AMP-binding enzyme	Luciferin 4-monooxygenase OS=Luciola mingrelica (Southern Russian firefly) PE=1 SV=1	I	Lipid transport and metabolism	hypothetical protein DAPPUDRAFT_307209 [Daphnia pulex]	molecular function: catalytic activity (GO:0003824);; biological process: metabolic process (GO:0008152)
LOCMI05142	LOCMI05142	12.2681	543	17.0923	670	0.111344	5	0.121646	5	3.32e-23	6.80914	up	[T]	Signal transduction mechanisms	Molecular Function: zinc ion binding (GO:0008270);; Molecular Function: ligase activity (GO:0016874);; Molecular Function: 2-alkenal reductase [NAD(P)] activity (GO:0032440);; Biological Process: oxidation-reduction process (GO:0055114);;	K10143|0|ame:102653576|K10143 E3 ubiquitin-protein ligase RFWD2 [EC:2.3.2.27] | (RefSeq) E3 ubiquitin-protein ligase RFWD2-like	Ubiquitin mediated proteolysis (ko04120)	--	--	WD domain, G-beta repeat	WD repeat-containing protein 5 homolog GN=wdr5 OS=Dictyostelium discoideum (Slime mold) PE=3 SV=1	O	Posttranslational modification, protein turnover, chaperones	PREDICTED: E3 ubiquitin-protein ligase RFWD2-like [Acromyrmex echinatior]	molecular function: binding (GO:0005488);; molecular function: catalytic activity (GO:0003824);; biological process: metabolic process (GO:0008152);; biological process: single-organism process (GO:0044699)
LOCMI05222	LOCMI05222	6.55134	357	6.34502	306	0.202053	11	1.66739	78	0.000178417	2.66344	up	[DKL]	Cell cycle control, cell division, chromosome partitioning;; Transcription;; Replication, recombination and repair	Biological Process: regulation of cyclin-dependent protein serine/threonine kinase activity (GO:0000079);; Biological Process: regulation of transcription, DNA-templated (GO:0006355);; Molecular Function: protein kinase binding (GO:0019901);;	K15188|2.69788e-134|nvi:100119802|K15188 cyclin T | (RefSeq) cyclin-T	--	[D]	Cell cycle control, cell division, chromosome partitioning	Cyclin, N-terminal domain;; Cyclin, C-terminal domain	Cyclin-T GN=CycT OS=Drosophila melanogaster (Fruit fly) PE=1 SV=2	DKL	Cell cycle control, cell division, chromosome partitioning;; Transcription;; Replication, recombination and repair	PREDICTED: cyclin-T isoform X4 [Solenopsis invicta]	biological process: biological regulation (GO:0065007);; molecular function: binding (GO:0005488)
Locusta_migratoria_newGene_29680	--	4.43553	189	2.26026	85	0	0	0	0	4.79e-05	Inf	up	--	--	--	--	--	--	--	--	--	--	--	--	--
Locusta_migratoria_newGene_23305	--	0.790819	62	1.08772	76	0	0	0	0	7.72e-06	Inf	up	--	--	--	--	--	--	--	--	--	--	--	histone-lysine N-methyltransferase SETMAR-like [Parasteatoda tepidariorum]	--
Locusta_migratoria_newGene_72821	--	0.684719	65	0.888623	75	0	0	0	0	6.87e-06	Inf	up	--	--	--	--	--	--	--	--	--	--	--	--	--
Locusta_migratoria_newGene_2342	--	2.03661	423	2.04818	377	0.07069	14	0	0	1.37e-14	5.87323	up	--	--	--	K10295|1.45671e-13|tca:655227|K10295 F-box protein 9 | (RefSeq) F-box only protein 9	--	--	--	--	--	S	Function unknown	histone-lysine N-methyltransferase SETMAR-like [Anoplophora glabripennis]	--
Locusta_migratoria_newGene_9405	--	1.74653	251	2.36549	300	0.312999	43	0	0	5.61e-06	3.72512	up	--	--	--	--	--	--	--	--	--	--	--	uncharacterized protein LOC111620987 [Centruroides sculpturatus]	--
Locusta_migratoria_newGene_55199	--	16.4957	156	19.996	167	0	0	0	0	1.19e-11	Inf	up	--	--	Molecular Function: calcium ion binding (GO:0005509);;	--	--	[R]	General function prediction only	EF-hand domain pair;; EF hand;; EF-hand domain	EF-hand domain-containing protein D2 homolog OS=Drosophila melanogaster OX=7227 GN=Swip-1 PE=2 SV=1	S	Function unknown	EF-hand domain-containing protein D2 homolog [Pieris rapae]	molecular function: binding (GO:0005488)
